# Supplementary material for: New Insights into the Multivariate Analysis of SER Spectra Collected on Blood Samples for Prostate Cancer Detection: Towards a Better Understanding of the Role Played by Different Biomolecules on Cancer Screening: A Preliminary Study
Source: Cancers (Basel). 2022 Jun 30;14(13):3227. doi: 10.3390/cancers14133227 (PMC9264810; doi:10.3390/cancers14133227)
Supplement: Supplementary file 1 [file cancers-14-03227-s001.zip]

Archive with 1 entries (1 files):
- cancers-1782241-supplementary.pdf
